# Supplementary material for: Two new combinations in Oreocharis (Gesneriaceae) based on morphological, molecular and cytological evidence
Source: PhytoKeys. 2020 Aug 26;157:43–58. doi: 10.3897/phytokeys.157.32609 (PMC7467946; doi:10.3897/phytokeys.157.32609)
Supplement: XML Treatment for Oreocharis guileana [file phytokeys.157.32609-treatment1.xml]

<!DOCTYPE tp:taxon-treatment
  PUBLIC "-//TaxonX//DTD Taxonomic Treatment Publishing DTD v0 20100105//EN" "tax-treatment-NSO.dtd">
<tp:taxon-treatment xmlns:tp="http://www.plazi.org/taxpub"><tp:treatment-meta><kwd-group><label>Taxon classification</label><kwd><named-content xmlns:xlink="http://www.w3.org/1999/xlink" content-type="kingdom">Plantae</named-content></kwd><kwd><named-content xmlns:xlink="http://www.w3.org/1999/xlink" content-type="order">Passeriformes</named-content></kwd><kwd><named-content xmlns:xlink="http://www.w3.org/1999/xlink" content-type="family">Paramythiidae</named-content></kwd></kwd-group><mixed-citation publication-type="journal"><person-group><name><surname>Yang</surname><given-names>Li-Hua</given-names></name><name><surname>Wen</surname><given-names>Fang</given-names></name><name><surname>Kong</surname><given-names>Hang-Hui</given-names></name><name><surname>Sun</surname><given-names>Zhi-Xia</given-names></name><name><surname>Su</surname><given-names>Lan-Ying</given-names></name><name><surname>Kang</surname><given-names>Ming</given-names></name></person-group><article-title>Two new combinations in <italic><tp:taxon-name><tp:taxon-name-part taxon-name-part-type="genus" reg="Oreocharis">Oreocharis</tp:taxon-name-part></tp:taxon-name></italic> (<tp:taxon-name><tp:taxon-name-part taxon-name-part-type="family">Gesneriaceae</tp:taxon-name-part></tp:taxon-name>) based on morphological, molecular and cytological evidence</article-title><source>PhytoKeys</source><day>26</day><month>8</month><year>2020</year><volume>157</volume><fpage>43</fpage><lpage>58</lpage><pub-id pub-id-type="doi">10.3897/phytokeys.157.32609</pub-id></mixed-citation></tp:treatment-meta><tp:nomenclature><tp:taxon-name><object-id xmlns:xlink="http://www.w3.org/1999/xlink" content-type="arpha" xlink:type="simple">33A23094-067C-5C24-BD22-E66DA2193FF3</object-id>
              <tp:taxon-name-part taxon-name-part-type="genus" reg="Oreocharis">Oreocharis</tp:taxon-name-part>
              <tp:taxon-name-part taxon-name-part-type="species" reg="guileana">guileana</tp:taxon-name-part>
              <object-id xmlns:xlink="http://www.w3.org/1999/xlink" content-type="ipni" xlink:type="simple">urn:lsid:ipni.org:names:77211180-1</object-id>
            </tp:taxon-name><tp:taxon-authority>(B.L. Burtt) Li.H.Yang &amp; F.Wen</tp:taxon-authority><tp:taxon-status xmlns:xlink="http://www.w3.org/1999/xlink" xlink:type="simple">comb. nov.</tp:taxon-status><xref ref-type="fig" rid="F1">Figure 1A–H</xref><tp:nomenclature-citation-list><tp:nomenclature-citation><tp:taxon-name><tp:taxon-name-part taxon-name-part-type="genus" reg="Boeica"/> <tp:taxon-name-part taxon-name-part-type="species" reg="guileana"/></tp:taxon-name><comment>≡<tp:taxon-name><tp:taxon-name-part taxon-name-part-type="genus" reg="Boeica">Boeica</tp:taxon-name-part> <tp:taxon-name-part taxon-name-part-type="species" reg="guileana">guileana</tp:taxon-name-part></tp:taxon-name> B.L. <xref ref-type="bibr" rid="B2">Burtt (1977</xref>: 371). </comment></tp:nomenclature-citation></tp:nomenclature-citation-list></tp:nomenclature><tp:treatment-sec sec-type="material" id="SECID0ETWAG"><title>Type.</title><p>China. Hong Kong: New territories, Ma On Shan, 690 m alt., ravine in montane forest, on rocks in humid shade, July 1974, Guile; culture in R.B.G. Edinb. 1976, <italic>C.8467</italic> (holotype: E!).</p></tp:treatment-sec><tp:treatment-sec sec-type="description" id="SECID0E2WAG"><title>Amended description.</title><p>Perennial herbs with inconspicuous rhizome. Leaves in basal rosette, 8–22; petiole 1–3 cm long, with densely white villous; leaf blade elliptic to ovate or obovate, 2–6 × 1.1–3.2 cm, white villous and pubescent on both sides, abaxially more densely villous along veins, base cuneate, margin serrate, apex acute to rounded; lateral veins 4–6 on each side of midrib. Cymes 1–5, axillary, 1–4-flowered. Peduncles 2.5–5.5 cm long, with brown villous; bracts 2, lanceolate, 2.5–3 × ca. 1 mm, margins entire, outside brown villous; pedicel 1–2 cm long, with brown villous. Calyx 5-lobed near base, lobes equal, lanceolate to linear, 3–5 × ca. 1 mm, outside covered by brown villous, margin entire. Corolla blue-purple, outside with sparely-brown villous; tube short and not swollen, 1.5–2.5 mm long; adaxial lip 2-lobed near base, lobes obovate-oblong, margin entire or slightly erose, apex obtuse, 5–7 × 4–5 mm; abaxial lip 3-lobed near base, lobes obovate-oblong, margin entire or slightly erose, apex obtuse, 9–12 × 4.5–6 mm. Stamens 4, adnate to corolla base, filaments linear, with sparsely pubescent, adaxial stamens ca. 3 mm long, abaxial stamens ca. 4 mm long, anthers dorsifixed, free, ovate-oblong, dehiscing longitudinally, glabrescent; staminode absent; disc not obvious; pistil 8–12 mm long; ovary conical, 2–3.5 mm, with densely-white villous; style 6–8 mm long, with pubescent. Stigma 1, disc-shaped. Capsule ca. 1.5 cm long, villous, dehiscing loculicidally to base, initially on one side, valves 2, capsule straight in relation to pedicel, not twisted.</p></tp:treatment-sec><tp:treatment-sec sec-type="distribution" id="SECID0EAXAG"><title>Distribution and habitat.</title><p><italic><tp:taxon-name><tp:taxon-name-part taxon-name-part-type="genus" reg="Oreocharis">Oreocharis</tp:taxon-name-part> <tp:taxon-name-part taxon-name-part-type="species" reg="guileana">guileana</tp:taxon-name-part></tp:taxon-name></italic> was once recognised as an endemic species and only recorded at Ma On Shan, Hong Kong. However, recent field works reveal that it can be found from several sites in Shenzhen, such as Wu Tong Shan, Pai Ya Shan, Tian Xin Shan, Dakeng reservoir and Xigong village (Fig. <xref ref-type="fig" rid="F5">5</xref>). The plants grow on moist rock surfaces under evergreen broad-leaved forests, at an altitude of 300–900 m.</p><fig id="F5" position="float" orientation="portrait"><object-id xmlns:xlink="http://www.w3.org/1999/xlink" content-type="doi" xlink:type="simple">10.3897/phytokeys..32609.figure5</object-id><object-id xmlns:xlink="http://www.w3.org/1999/xlink" content-type="arpha" xlink:type="simple">47BBB496-21D9-5547-B2C7-1C35AE875DCF</object-id><label>Figure 5.</label><caption><p>Geographical distribution of <italic><tp:taxon-name><tp:taxon-name-part taxon-name-part-type="genus" reg="Oreocharis">Oreocharis</tp:taxon-name-part> <tp:taxon-name-part taxon-name-part-type="species" reg="guileana">guileana</tp:taxon-name-part></tp:taxon-name></italic> (green dot), <italic><tp:taxon-name><tp:taxon-name-part taxon-name-part-type="genus" reg="Oreocharis">O.</tp:taxon-name-part> <tp:taxon-name-part taxon-name-part-type="species" reg="baolianis">baolianis</tp:taxon-name-part></tp:taxon-name></italic> (red triangle) and <italic><tp:taxon-name><tp:taxon-name-part taxon-name-part-type="genus" reg="Oreocharis">O.</tp:taxon-name-part> <tp:taxon-name-part taxon-name-part-type="species" reg="pilosopetiolata">pilosopetiolata</tp:taxon-name-part></tp:taxon-name></italic> (blue square).</p></caption><graphic xmlns:xlink="http://www.w3.org/1999/xlink" xlink:href="phytokeys-157-043-g005.jpg" position="float" orientation="portrait" xlink:type="simple" id="oo_445571.jpg"><uri content-type="original_file" xlink:type="simple">https://binary.pensoft.net/fig/445571</uri></graphic></fig></tp:treatment-sec><tp:treatment-sec sec-type="notes" id="SECID0EDZAG"><title>Note.</title><p><xref ref-type="bibr" rid="B2">Burtt (1977)</xref> thought that <italic><tp:taxon-name><tp:taxon-name-part taxon-name-part-type="genus" reg="Oreocharis">Oreocharis</tp:taxon-name-part> <tp:taxon-name-part taxon-name-part-type="species" reg="guileana">guileana</tp:taxon-name-part></tp:taxon-name></italic> is morphologically similar to <italic><tp:taxon-name><tp:taxon-name-part taxon-name-part-type="genus" reg="Boeica">Boe.</tp:taxon-name-part> <tp:taxon-name-part taxon-name-part-type="species" reg="brachyandra">brachyandra</tp:taxon-name-part></tp:taxon-name></italic> and <italic><tp:taxon-name><tp:taxon-name-part taxon-name-part-type="genus" reg="Boeica">Boe.</tp:taxon-name-part> <tp:taxon-name-part taxon-name-part-type="species" reg="nutans">nutans</tp:taxon-name-part></tp:taxon-name></italic> by its rosette habit, short corolla tube and spreading limb. However, as mentioned above, the currently taxonomic status of these two <italic><tp:taxon-name><tp:taxon-name-part taxon-name-part-type="genus" reg="Boeica">Boeica</tp:taxon-name-part></tp:taxon-name></italic> species is doubtful and need further studies to confirm it. Additionally, the distinctively disjunctive distribution between <italic><tp:taxon-name><tp:taxon-name-part taxon-name-part-type="genus" reg="Oreocharis">Oreocharis</tp:taxon-name-part> <tp:taxon-name-part taxon-name-part-type="species" reg="guileana">guileana</tp:taxon-name-part></tp:taxon-name></italic> and <italic><tp:taxon-name><tp:taxon-name-part taxon-name-part-type="genus" reg="Boeica">Boe.</tp:taxon-name-part> <tp:taxon-name-part taxon-name-part-type="species" reg="brachyandra">brachyandra</tp:taxon-name-part></tp:taxon-name></italic> and <italic><tp:taxon-name><tp:taxon-name-part taxon-name-part-type="genus" reg="Boeica">Boe.</tp:taxon-name-part> <tp:taxon-name-part taxon-name-part-type="species" reg="nutans">nutans</tp:taxon-name-part></tp:taxon-name></italic> may indicate a distant relationship between them (<italic><tp:taxon-name><tp:taxon-name-part taxon-name-part-type="genus" reg="Oreocharis">Oreocharis</tp:taxon-name-part> <tp:taxon-name-part taxon-name-part-type="species" reg="guileana">guileana</tp:taxon-name-part></tp:taxon-name></italic> is a species occurring in S China, but <italic><tp:taxon-name><tp:taxon-name-part taxon-name-part-type="genus" reg="Boeica">Boe.</tp:taxon-name-part> <tp:taxon-name-part taxon-name-part-type="species" reg="brachyandra">brachyandra</tp:taxon-name-part></tp:taxon-name></italic> and <italic><tp:taxon-name><tp:taxon-name-part taxon-name-part-type="genus" reg="Boeica">Boe.</tp:taxon-name-part> <tp:taxon-name-part taxon-name-part-type="species" reg="nutans">nutans</tp:taxon-name-part></tp:taxon-name></italic> are distributed on the Malayan Peninsula). Although with low support, our phylogenetic results show that <italic><tp:taxon-name><tp:taxon-name-part taxon-name-part-type="genus" reg="Oreocharis">Oreocharis</tp:taxon-name-part> <tp:taxon-name-part taxon-name-part-type="species" reg="guileana">guileana</tp:taxon-name-part></tp:taxon-name></italic> and <italic><tp:taxon-name><tp:taxon-name-part taxon-name-part-type="genus" reg="Oreocharis">O.</tp:taxon-name-part> <tp:taxon-name-part taxon-name-part-type="species" reg="pilosopetiolata">pilosopetiolata</tp:taxon-name-part></tp:taxon-name></italic> have a sister relationship (Fig. <xref ref-type="fig" rid="F3">3</xref>). These two species have similar leaf blade (size, shape, texture and margin) and indumentum on most of organs and it is difficult to distinguish these two species without flowers. Additionally, the related adjacent geographic distribution also indicates the close relationship between these two species (Fig. <xref ref-type="fig" rid="F5">5</xref>).</p></tp:treatment-sec><tp:treatment-sec sec-type="material" id="SECID0EV4AG"><title>Additional specimens examined.</title><p>China. Shenzhen Special Economic Zone, Pingshan District, Tian Xin Shan, alt. 300 m, 22 May 2017, <named-content xmlns:xlink="http://www.w3.org/1999/xlink" content-type="dwc:verbatimCoordinates" xlink:type="simple"><named-content content-type="geo-json" specific-use="{&#34;type&#34;:&#34;Point&#34;,&#34;coordinates&#34;:[114.416667,22.683333]}" id="NCID0E54AG" xlink:type="simple">114°25'E, 22°41'N</named-content></named-content>, <italic>L.H. Yang &amp; F. Wen YLH383</italic> (IBSC!); in the same place, alt. 300 m, 20 October 2005, <italic>S.Z. Zhang et al. 4658</italic> (SZG!); 20 April 2005, <italic>S.Z. Zhang et al. 0384</italic> (SZG!); 5 November 2004, <italic>S.Z. Zhang et al. SCAUF490</italic> (SZG!), <italic>SCAUF491</italic> (SZG!), <italic>SCAUF583</italic> (SZG!); Longgang District, Pai Ya Shan, alt. 600 m, 25 October 2006, <italic>G.D. Wang et al. 6896</italic> (SZG!); 13 October 2005, <italic>S.Z. Zhang et al. 4533</italic> (SZG!); 17 December 2005, <italic>S.Z. Zhang et al. 2144</italic> (SZG!); 8 June 2005, <italic>S.Z. Zhang et al. 2340</italic> (SZG!); Xi Chong, Xigong village, 8 November 2004, <italic>S.Z. Zhang et al. SCAUF469</italic> (SZG!), <italic>SCAUF470</italic> (SZG!); Luohu District, Wu Tong Shan, alt. 900 m, 7 October 2005, <italic>S.Z. Zhang et al. 4288</italic> (SZG!); 23 March 2005, <italic>Team of Flora of Shenzhen 013556</italic> (SZG!); Longgang District, Dakeng reservoir, 16 July 2005, <italic>S.Z. Zhang et al. 2932</italic> (SZG!).</p></tp:treatment-sec><tp:treatment-sec><!--Section generated to contain objects referenced in tp:taxon-treatment.--><fig id="F1" position="float" orientation="portrait"><object-id xmlns:xlink="http://www.w3.org/1999/xlink" content-type="doi" xlink:type="simple">10.3897/phytokeys..32609.figure1</object-id><object-id xmlns:xlink="http://www.w3.org/1999/xlink" content-type="arpha" xlink:type="simple">3E34328F-51A4-54F5-BD6B-0369B3ABF78E</object-id><label>Figure 1.</label><caption><p>Photographs of <italic><tp:taxon-name><tp:taxon-name-part taxon-name-part-type="genus" reg="Oreocharis">Oreocharis</tp:taxon-name-part> <tp:taxon-name-part taxon-name-part-type="species" reg="guileana">guileana</tp:taxon-name-part></tp:taxon-name></italic> (<bold>A–H</bold>), <italic><tp:taxon-name><tp:taxon-name-part taxon-name-part-type="genus" reg="Oreocharis">O.</tp:taxon-name-part> <tp:taxon-name-part taxon-name-part-type="species" reg="pilosopetiolata">pilosopetiolata</tp:taxon-name-part></tp:taxon-name></italic> (<bold>I</bold>), <italic><tp:taxon-name><tp:taxon-name-part taxon-name-part-type="genus" reg="Boeica">Boeica</tp:taxon-name-part> <tp:taxon-name-part taxon-name-part-type="species" reg="ferruginea">ferruginea</tp:taxon-name-part></tp:taxon-name></italic> (<bold>J</bold>) and <italic><tp:taxon-name><tp:taxon-name-part taxon-name-part-type="genus" reg="Beccarinda">Beccarinda</tp:taxon-name-part> <tp:taxon-name-part taxon-name-part-type="species" reg="tonkinensis">tonkinensis</tp:taxon-name-part></tp:taxon-name></italic> (<bold>K</bold>). <bold>A, E, I</bold> habit <bold>B, C</bold> flower <bold>D</bold> opened corolla, showing stamens and staminodes <bold>F</bold> pistil <bold>G, H, J, K</bold> mature fruit.</p></caption><graphic xmlns:xlink="http://www.w3.org/1999/xlink" xlink:href="phytokeys-157-043-g001.jpg" position="float" orientation="portrait" xlink:type="simple" id="oo_445567.jpg"><uri content-type="original_file" xlink:type="simple">https://binary.pensoft.net/fig/445567</uri></graphic></fig><fig id="F3" position="float" orientation="portrait"><object-id xmlns:xlink="http://www.w3.org/1999/xlink" content-type="doi" xlink:type="simple">10.3897/phytokeys..32609.figure3</object-id><object-id xmlns:xlink="http://www.w3.org/1999/xlink" content-type="arpha" xlink:type="simple">D879BB92-83A8-5908-A08E-E16D56F774DC</object-id><label>Figure 3.</label><caption><p>Bayesian (&gt; 50%) tree resulting of the combined nuclear (<abbrev xmlns:xlink="http://www.w3.org/1999/xlink" xlink:title="internal transcribed spacer" id="ABBRID0ER3AE" xlink:type="simple">ITS</abbrev>) and plastid (<italic>trnL-F</italic>) data matrices. Posterior probability (<abbrev xmlns:xlink="http://www.w3.org/1999/xlink" xlink:title="Posterior probabilities" id="ABBRID0EX3AE" xlink:type="simple">PP</abbrev>) from the <abbrev xmlns:xlink="http://www.w3.org/1999/xlink" xlink:title="Bayesian Inference" id="ABBRID0E23AE" xlink:type="simple">BI</abbrev> analysis are indicated above branches and Bootstrap value (BS) from the <abbrev xmlns:xlink="http://www.w3.org/1999/xlink" xlink:title="Maximum Likelihood" id="ABBRID0E63AE" xlink:type="simple">ML</abbrev> analysis are indicated below. The asterisk indicates a BS &lt; 50. The dash indicates the topological discordance between <abbrev xmlns:xlink="http://www.w3.org/1999/xlink" xlink:title="Maximum Likelihood" id="ABBRID0ED4AE" xlink:type="simple">ML</abbrev> and Bayesian tree. The two species, <italic><tp:taxon-name><tp:taxon-name-part taxon-name-part-type="genus" reg="Oreocharis">O.</tp:taxon-name-part> <tp:taxon-name-part taxon-name-part-type="species" reg="baolianis">baolianis</tp:taxon-name-part></tp:taxon-name></italic> and <italic><tp:taxon-name><tp:taxon-name-part taxon-name-part-type="genus" reg="Oreocharis">O.</tp:taxon-name-part> <tp:taxon-name-part taxon-name-part-type="species" reg="guileana">guileana</tp:taxon-name-part></tp:taxon-name></italic>, are highlighted in bold.</p></caption><graphic xmlns:xlink="http://www.w3.org/1999/xlink" xlink:href="phytokeys-157-043-g003.jpg" position="float" orientation="portrait" xlink:type="simple" id="oo_445569.jpg"><uri content-type="original_file" xlink:type="simple">https://binary.pensoft.net/fig/445569</uri></graphic></fig></tp:treatment-sec><ref-list><ref id="B2"><mixed-citation xmlns:xlink="http://www.w3.org/1999/xlink" xlink:type="simple"><person-group><name name-style="western"><surname>Burtt</surname><given-names>BL</given-names></name></person-group> (<year>1977</year>) <article-title>Studies in the <tp:taxon-name><tp:taxon-name-part taxon-name-part-type="family">Gesneriaceae</tp:taxon-name-part></tp:taxon-name> of the Old World XLI notes on <italic><tp:taxon-name><tp:taxon-name-part taxon-name-part-type="genus">Boeica</tp:taxon-name-part></tp:taxon-name></italic> and <italic><tp:taxon-name><tp:taxon-name-part taxon-name-part-type="genus">Didissandra</tp:taxon-name-part></tp:taxon-name></italic>.</article-title><source>Notes from the Royal Botanic Garden Edinburgh</source><volume>35</volume>: <fpage>369</fpage>–<lpage>374</lpage>.</mixed-citation></ref></ref-list></tp:taxon-treatment>
