# Supplementary material for: Two new combinations in Oreocharis (Gesneriaceae) based on morphological, molecular and cytological evidence
Source: PhytoKeys. 2020 Aug 26;157:43–58. doi: 10.3897/phytokeys.157.32609 (PMC7467946; doi:10.3897/phytokeys.157.32609)
Supplement: XML Treatment for Oreocharis baolianis [file phytokeys.157.32609-treatment2.xml]

<!DOCTYPE tp:taxon-treatment
  PUBLIC "-//TaxonX//DTD Taxonomic Treatment Publishing DTD v0 20100105//EN" "tax-treatment-NSO.dtd">
<tp:taxon-treatment xmlns:tp="http://www.plazi.org/taxpub"><tp:treatment-meta><kwd-group><label>Taxon classification</label><kwd><named-content xmlns:xlink="http://www.w3.org/1999/xlink" content-type="kingdom">Plantae</named-content></kwd><kwd><named-content xmlns:xlink="http://www.w3.org/1999/xlink" content-type="order">Passeriformes</named-content></kwd><kwd><named-content xmlns:xlink="http://www.w3.org/1999/xlink" content-type="family">Paramythiidae</named-content></kwd></kwd-group><mixed-citation publication-type="journal"><person-group><name><surname>Yang</surname><given-names>Li-Hua</given-names></name><name><surname>Wen</surname><given-names>Fang</given-names></name><name><surname>Kong</surname><given-names>Hang-Hui</given-names></name><name><surname>Sun</surname><given-names>Zhi-Xia</given-names></name><name><surname>Su</surname><given-names>Lan-Ying</given-names></name><name><surname>Kang</surname><given-names>Ming</given-names></name></person-group><article-title>Two new combinations in <italic><tp:taxon-name><tp:taxon-name-part taxon-name-part-type="genus" reg="Oreocharis">Oreocharis</tp:taxon-name-part></tp:taxon-name></italic> (<tp:taxon-name><tp:taxon-name-part taxon-name-part-type="family">Gesneriaceae</tp:taxon-name-part></tp:taxon-name>) based on morphological, molecular and cytological evidence</article-title><source>PhytoKeys</source><day>26</day><month>8</month><year>2020</year><volume>157</volume><fpage>43</fpage><lpage>58</lpage><pub-id pub-id-type="doi">10.3897/phytokeys.157.32609</pub-id></mixed-citation></tp:treatment-meta><tp:nomenclature><tp:taxon-name><object-id xmlns:xlink="http://www.w3.org/1999/xlink" content-type="arpha" xlink:type="simple">657D1074-748E-55EE-B3FB-27C7FBC93370</object-id>
              <tp:taxon-name-part taxon-name-part-type="genus" reg="Oreocharis">Oreocharis</tp:taxon-name-part>
              <tp:taxon-name-part taxon-name-part-type="species" reg="baolianis">baolianis</tp:taxon-name-part>
              <object-id xmlns:xlink="http://www.w3.org/1999/xlink" content-type="ipni" xlink:type="simple">urn:lsid:ipni.org:names:77211181-1</object-id>
            </tp:taxon-name><tp:taxon-authority>(Q.W. Lin) Li.H.Yang &amp; M.Kang</tp:taxon-authority><tp:taxon-status xmlns:xlink="http://www.w3.org/1999/xlink" xlink:type="simple">comb. nov.</tp:taxon-status></tp:nomenclature></tp:taxon-treatment>
