# Supplementary material for: Two new combinations in Oreocharis (Gesneriaceae) based on morphological, molecular and cytological evidence
Source: PhytoKeys. 2020 Aug 26;157:43–58. doi: 10.3897/phytokeys.157.32609 (PMC7467946; doi:10.3897/phytokeys.157.32609)
Supplement: Supplementary material 1 — Taxon, voucher information and GenBank accession number of the samples used in the phylogenetic analyses. [file phytokeys-157-043-s001.xlsx]

## Sheet: Sheet1
Appendix 1. Taxon, voucher information and GenBank accession number of the samples used in the phylogenetic analyses.
Taxon	Voucher number	ITS	trnL-trnF
Aeschynanthus longicalyx Ridl.	P.Woods 600 [Cult. RBGE 19680624] (E)	FJ501333	HQ632895
Allocheilos guangxiensis H.Q. Wen, Y.G. Wei & S.H. Zhong	Y.G. Wei 06-02 (IBK)	HQ632994	HQ632897
Allostigma guangxiense W.T. Wang	M. Moeller MMO 05-755 (E)	HQ632977	HQ632880
Anna ophiorrhizoides (Hemsl.) B.L. Burtt & R.A. Davidson	M. Moeller MMO 08-1280 (E)	HQ633034	HQ632937
Beccarinda minima K.Y. Pan	F. Wen 2017-1 [Cult. GCCC 2017] (IBK)	MH629747	—
Beccarinda tonkinensis (Pellegr.) B.L. Burtt	M. Kang et al. HSS1 (IBSC)	KJ475423	KM232644
Boeica ferruginea Drake	MMO 01-182B ex Zhang Chang Qin 20012 (E)	Wei et al. 2010b	FJ501440
Boeica multinervia K.Y. Pan	Y.Z.Wang 015 (PE)	HQ632951	HQ632861
Boeica ornithocephalantha F. Wen, T.V. Do & Y.G. Wei	F. Wen 2016-1 [Cult. GCCC 2016] (IBK)	MH629748	MH629756
Boeica porosa C.B. Clarke	Gu 99-705 (KUN)	Wei et al. 2010b	FJ501441
Boeica stolonifera K.Y. Pan	Y.G. Wei 07306 (IBK)	Wei et al. 2010b	—
Briggsiopsis delavayi K.Y. Pan	W. Fang 1 (IBK)	HQ632976	HQ632879
Cathayanthe biflora Chun	M. Moeller MMO 08-1327 (E)	HQ632996	HQ632899
Conandron ramondioides Siebold & Zucc.	Takeda Herbal Garden Kyoto [Cult. RBGE 19691267] (E)	FJ501340	FJ501515
Cyrtandra pendula Blume	Weber & Anthonysamy 860730-1/2 [Cult. HBV] (WU)	FJ501354	FJ501530
Didymocarpus heucherifolius Hand.-Mazz.	M. Kang et al. FTS02 (IBSC)	KJ475413	KM232648
Didymostigma obtusum (Clarke) W.T. Wang	M. Moeller MMO 08-1335 (E)	HQ632972	HQ632876
Glabrella mihieri (Franch.) Mich. Möller & W.H. Chen	Y.Z. Wang 11315B (PE)	FJ501363	FJ501544
Gyrocheilos retrotrichus W.T. Wang	M. Moeller MMO 07-1136 (E)	HQ632999	HQ632902
Hemiboea henryi C.B. Clarke	M. Kang et al. YS04 (IBSC)	KJ475418	KM232650
Henckelia pumila (D. Don) A. Dietr.	Gaoligong Shan Expedition 7938 [Cult. RBGE 19962271] (E)	FJ501327	FJ501491
Leptoboea multiflora (C.B. Clarke) Benth. ex Gamble	Larsen et al. 32065 (E)	KY271204	FJ501442
Loxostigma cavaleriei (H. Lév. & Vaniot) B.L. Burtt	M. Moeller MMO 01-131 (E)	FJ501339	FJ501509
Lysionotus chingii Chun ex W.T. Wang	Y.Z. Wang Wang S-10669 (PE)	FJ501332	FJ501498
Metapetrocosmea peltata (Merr. & Chun) W.T. Wang	Y.G. Wei 07-702 (IBK)	HQ632968	HQ632872
Microchirita hamosa (R. Br.) Y.Z. Wang	M. Moeller MMO 05-753 (E)	JF912551	JF912524
Oreocharis acaulis (Merr.) Mich. Möller & A. Weber	M. Moeller MMO 08-1328 (E)	HQ633012	HQ632916
Oreocharis argyreia Chun ex K.Y. Pan	M. Moeller MMO 07-1131 (E)	HQ633015	HQ632919
Oreocharis aurea Dunn	M. Moeller MMO 06-980 (E)	HQ633016	HQ632920
Oreocharis auricula (S. Moore) C.B. Clarke	M. Moeller MMO 03-304 (E)	FJ501323	FJ501481
Oreocharis baolianis_1 (Q.W. Lin) L.H. Yang & M. Kang	L.H. Yang and H.H. Kong YLH400 (IBSC)	MH629749	MH629757
Oreocharis baolianis_2 (Q.W. Lin) L.H. Yang & M. Kang	L.H. Yang and H.H. Kong YLH400 (IBSC)	MH629750	—
Oreocharis begoniifolia (H.W. Li) Mich. Möller & A. Weber	M. Moeller MMO 08-1221 (E)	HQ633025	HQ632929
Oreocharis benthamii C.B. Clarke	M. Moeller MMO08-1317 (E)	JF697572	JF697584
Oreocharis benthamii var. reticulata Dunn	L.H. Yang and B. Pan GDYNS (IBSC)	MH629751	MH629758
Oreocharis burttii (W.T. Wang) Mich. Möller & A. Weber	F. Wen 2010-05 (IBK)	JF697570	JF697582
Oreocharis concava (Craib) Mich. Möller & A. Weber	M. Moeller MMO 01-153 (E)	FJ501336	FJ501505
Oreocharis convexa (Craib) Mich. Möller & A. Weber	M. Moeller MMO 01-176 (E)	FJ501337	FJ501506
Oreocharis cotinifolia (W.T. Wang) Mich. Möller & A. Weber	Q.M. Chuan 01 (IBK)	HQ633010	HQ632914
Oreocharis craibii Mich. Möller & A. Weber	M. Moeller MMO 07-1072 (E)	HQ633017	HQ632921
Oreocharis dalzielii (W.W. Sm.) Mich. Möller & A. Weber	F. Wen 2010-06 (IBK)	JF697571	JF697583
Oreocharis dayaoshanioides Yan Liu & W.B. Xu	F. Wen 0901 (IBK)	JF697568	JF697580
Oreocharis dinghushanensis (W.T. Wang) Mich. Möller & A. Weber	Q.B. Lin LQB-06-01 (PE)	GU350643	GU350675
Oreocharis esquirolii H. Lév.	D.W. Zhang 723 (IBK)	HQ633011	HQ632915
Oreocharis farreri (Craib) Mich. Möller & A. Weber	Zhou Ping ZP2010-20 (E)	JF697573	JF697585
Oreocharis guileana_1 (B.L. Burtt) L.H. Yang & F. Wen	L.H. Yang & F. Wen YLH383 (IBSC)	MH629752	MH629759
Oreocharis guileana_3 (B.L. Burtt) L.H. Yang & F. Wen	L.H. Yang & F. Wen YLH383 (IBSC)	MH629753	MH629760
Oreocharis henryana Oliv.	M. Moeller MMO10-1691 (E)	JF697574	JF697586
Oreocharis humilis (W.T. Wang) Mich. Möller & A. Weber	R.H. Liang SC-YB (PE)	GU350633	GU350665
Oreocharis jiangxiensis (W.T. Wang) Mich. Möller & A. Weber	M. Moeller MMO 09-1451 (E)	HQ633029	HQ632933
Oreocharis lancifolia (Franch.) Mich. Möller & A. Weber	M. Moeller MMO 09-1624 (E)	HQ633020	HQ632924
Oreocharis leiophylla W.T. Wang	X.R. Zhou ZXR-05-01 (PE)	GU350644	GU350676
Oreocharis longifolia (Craib) Mich. Möller & A. Weber	M. Moeller MMO 08-1239 (E)	HQ633030	HQ632934
Oreocharis lungshengensis (W.T. Wang) Mich. Möller & A. Weber	M. Moeller MMO 06-916 (E)	HQ633013	HQ632917
Oreocharis magnidens Chun ex K.Y. Pan	M. Moeller MMO 06-896 (E)	HQ633026	HQ632930
Oreocharis mileensis (W.T. Wang) Mich. Möller & A. Weber	Y.M. Shui 65214 (KUN)	HQ633024	HQ632928
Oreocharis pankaiyuae Mich. Möller & A. Weber	Voucher from Cult. RBGE 20060865 (E)	HQ633021	HQ632925
Oreocharis pilosopetiolata_1 L.H. Yang & M. Kang	L.H Yang and F. Wen GDHZ02 (IBSC)	MH629754	MH629761
Oreocharis pilosopetiolata_2 L.H. Yang & M. Kang	L.H Yang and F. Wen GDHZ02 (IBSC)	MH629755	MH629762
Oreocharis primuliflora (Batalin) Mich. Möller & A. Weber	M. Moeller MMO 09-1605 (E)	HQ633019	HQ632923
Oreocharis primuloides (Miq.) C.B. Clarke	Voucher from Cult. RBGE 19842178 (E)	FJ501364	FJ501546
Oreocharis rhombifolia (K.Y. Pan) Mich. Möller & A. Weber	R.H. Liang LRH-07-01 (PE)	GU350632	GU350664
Oreocharis ronganensis (K.Y. Pan) Mich. Möller & A. Weber	M. Moeller MMO 06-776 (E)	HQ633023	HQ632927
Oreocharis sinensis (Oliv.) Mich. Möller & A. Weber	M. Moeller MMO 08-1329 (E)	HQ633008	HQ632912
Oreocharis sinohenryi (Chun) Mich. Möller & A. Weber	M. Moeller MMO 07-1150 (E)	HQ633009	HQ632913
Oreocharis stewardii (Chun) Mich. Möller & A. Weber	M. Moeller MMO 06-917 (E)	HQ633022	HQ632926
Oreocharis urceolata (K.Y. Pan) Mich. Möller & A. Weber	M. Moeller MMO 09-1633 (E)	HQ633018	HQ632922
Oreocharis wangwentsaii Mich. Möller & A. Weber	R.H. Liang YN-QJ (PE)	GU350658	GU350689
Oreocharis xiangguiensis W.T. Wang & K.Y. Pan	M. Moeller MMO 05-741 (E)	HQ633028	HQ632932
Petrocodon ainsliifolius W. H. Chen & Y. M. Shui	Y.M. Shui et al 44071 (KUN)	HQ633038	HQ632941
Petrocodon hancei (Hemsl.) A. Weber & Mich. Möller	M. Moeller MMO 08-1342 (E)	HQ633041	HQ632944
Petrocodon tiandengensis (Yan Liu & B. Pan) A. Weber & Mich. Möller	M. Moeller MMO 07-1164 (E)	HQ633042	HQ632945
Petrocosmea minor Hemsl.	Z.J. Qiu QZJ-2008-54 (PE)	JN092445	JN092478
Petrocosmea nervosa Craib	Z.J. Qiu QZJ-2008-45 (PE)	JN092446	JN092479
Platystemma violoides Wall.	Projektteam 197-241 (WU)	—	FJ501443
Primulina eburnea (Hance) Y.Z. Wang	M. Kang et al. FTS01 (IBSC)	KF498126	KF498158
Primulina huaijiensis Z.L. Ning & J. Wang	M. Kang et al. GDHJ02 (IBSC)	KF498127	KF498159
Primulina repanda (W.T. Wang) Y.Z. Wang	M. Kang et al. GXRS02 (IBSC)	KF498089	KF498204
Pseudochirita guangxiensis (S.Z. Huang) W.T. Wang	M. Moeller MMO 06-798 (E)	HQ633003	HQ632908
Raphiocarpus begoniifolius (H. Lév.) B.L. Burtt	Y.Z. Wang 991108 (PE)	FJ501342	FJ501517
Rhynchoglossum obliquum Blume	GX-NP-02 (PE)	GU350652	GU350683
Rhynchotechum discolor (Maxim.) B.L. Burtt	RBGE-PNH Expedition 1997/SM8 [Cult. RBGE 19972562] (E)	AB871628	FJ501436
Rhynchotechum ellipticum (Wall. ex D. Dietr.) A. DC.	M. Kang et al. LS01 (IBSC)	KJ475431	KM232661
Rhynchotechum formosanum Hatus.	M. Kang et al. HNQZ01 (IBSC)	KJ475412	KM232662
Rhynchotechum parviflorum Blume	M.Mendum, G.Argent, Hendrian 00148 (E)	—	FJ501437
Stauranthera grandifolia Benth.	M. Kang et al. HNBT04 (IBSC)	KJ475410	AJ492287
